# Supplementary material for: Effects of supplementary butyrate on butanol production and the metabolic switch in Clostridium beijerinckii NCIMB 8052: genome-wide transcriptional analysis with RNA-Seq
Source: Biotechnol Biofuels. 2013 Sep 27;6:138. doi: 10.1186/1754-6834-6-138 (PMC3849199; doi:10.1186/1754-6834-6-138)
Supplement: Additional file 3: Table S1 — Differentially expressed genes at the induction of solventogenesis in R1 (7 h) and R2 (17 h) respectively. [file 1754-6834-6-138-S3.xlsx]

## Sheet: R13 vs R24
Table S1 Differentially expressed genes at the induction of solventogenesis in R1 (7 h) and R2 (17 h) respectively
I. Genes more highly expressed in R1													II. Genes more highly expressed in R2
No.	Gene ID	log2RPKM (R13)	log2RPKM (R24)	log2RPKM (R13-R24)	Description								No.	Gene ID	log2RPKM (R13)	log2RPKM (R24)	log2RPKM (R13-R24)	Description
1	Cbei_4913	5.64528	-2.71073	8.35601	PTS system mannose/fructose/sorbose family IIB subunit								1	Cbei_1783	-3.96804	6.03606	-10.0041	integral membrane protein TerC
2	Cbei_4912	7.59496	-0.494725	8.08969	PTS system mannose/fructose/sorbose family IIC subunit								2	Cbei_3336	-0.934128	8.77411	-9.70824	EmrB/QacA family drug resistance transporter
3	Cbei_4914	7.92241	-0.0952225	8.01763	PTS system mannose/fructose/sorbose family IIA subunit								3	Cbei_0586	2.38757	10.581	-8.19347	hypothetical protein
4	Cbei_4911	8.27479	1.36564	6.90915	PTS system mannose/fructose/sorbose family IID subunit								4	Cbei_3337	0.761766	8.92896	-8.16719	hypothetical protein
5	Cbei_1844	8.71534	3.35863	5.35671	PTS system, fructose subfamily, IIC subunit								5	Cbei_4841	2.21126	10.1164	-7.90518	oxidoreductase domain-containing protein
6	Cbei_3354	9.21988	4.73107	4.48881	NADPH-dependent FMN reductase								6	Cbei_1817	-2.09394	5.74533	-7.83927	hypothetical protein
7	Cbei_3021	6.71488	2.26412	4.45076	hypothetical protein								7	Cbei_1698	-2.07738	5.70968	-7.78706	sporulation stage III, protein AG
8	Cbei_1404	6.09635	2.79005	3.3063	hypothetical protein								8	Cbei_4842	3.66548	11.3348	-7.66937	xylose isomerase domain-containing protein
9	Cbei_1930	7.31799	4.12436	3.19363	hypothetical protein								9	Cbei_0500	-0.357639	7.30354	-7.66118	hypothetical protein
10	Cbei_1843	5.15717	2.11807	3.03911	1-phosphofructokinase								10	Cbei_1699	0.858868	8.33282	-7.47395	stage III sporulation protein AH
11	Cbei_2243	5.41551	2.88296	2.53255	alcohol dehydrogenase								11	Cbei_1816	-0.710323	6.6991	-7.40943	cobalamin synthesis protein, P47K
12	Cbei_1911	8.72479	6.20201	2.52279	hypothetical protein								12	Cbei_1411	-1.02775	6.34529	-7.37304	hypothetical protein
13	Cbei_2610	10.165	7.66222	2.50275	3-methyl-2-oxobutanoate hydroxymethyltransferase								13	Cbei_4840	2.97225	10.1022	-7.12992	helix-turn-helix domain-containing protein
14	Cbei_0226	8.11802	5.71757	2.40044	ribulose-phosphate 3-epimerase								14	Cbei_4839	2.02193	9.123	-7.10106	aminoglycoside N(3')-acetyltransferase
15	Cbei_0306	6.87568	4.4952	2.38049	ATPase, P-type (transporting), HAD superfamily, subfamily IC								15	Cbei_4843	3.73556	10.6155	-6.87991	oxidoreductase domain-containing protein
16	Cbei_1524	7.32505	5.08755	2.2375	sodium:dicarboxylate symporter								16	Cbei_1962	2.67348	9.47778	-6.80431	sporulation stage II, protein M
17	Cbei_3745	5.48107	3.26744	2.21363	hypothetical protein								17	Cbei_2595	-0.0149259	6.74347	-6.7584	hypothetical protein
18	Cbei_2122	12.2143	10.0486	2.16572	amino acid/peptide transporter								18	Cbei_3326	1.14369	7.74997	-6.60628	hypothetical protein
19	Cbei_0332	8.02423	5.85944	2.16479	GMP synthase								19	Cbei_2594	-0.887927	5.6626	-6.55053	hypothetical protein
20	Cbei_0331	5.68294	3.5288	2.15414	inosine 5'-monophosphate dehydrogenase								20	Cbei_0850	1.20818	7.68009	-6.4719	spore coat protein CotS
21	Cbei_1863	7.46332	5.34564	2.11769	hypothetical protein								21	Cbei_1693	-0.0657734	6.39281	-6.45858	stage III sporulation protein SpoAB
22	Cbei_3816	7.68769	5.62359	2.0641	two component, sigma54 specific, Fis family transcriptional regulator								22	Cbei_0823	0.0713792	6.52851	-6.45714	stage II sporulation P family protein
23	Cbei_0030	6.43389	4.38705	2.04684	hypothetical protein								23	Cbei_1963	2.46246	8.9102	-6.44774	phage integrase family protein
24	Cbei_3064	7.22413	5.18882	2.03531	heavy metal translocating P-type ATPase								24	Cbei_0424	0.772312	7.1791	-6.40679	sporulation stage III, transcriptional regulator SpoIIID
25	Cbei_2609	9.47366	7.46297	2.01069	pantoate--beta-alanine ligase								25	Cbei_1697	0.557213	6.95198	-6.39477	sporulation stage III, protein AF
													26	Cbei_2429	-0.0746364	6.29387	-6.36851	hypothetical protein
	Cbei_1722	11.1406	11.2367	-0.096149	iron-containing alcohol dehydrogenase								27	Cbei_0263	2.08211	8.39934	-6.31724	hypothetical protein
	Cbei_2181	9.69471	8.50944	1.18527	iron-containing alcohol dehydrogenase								28	Cbei_1695	1.4631	7.75381	-6.2907	sporulation stage III, protein AD
													29	Cbei_1136	1.75388	8.03853	-6.28466	sporulation stage IV, protein A
													30	Cbei_0264	2.24389	8.48858	-6.2447	hypothetical protein
													31	Cbei_0757	-0.910589	5.28124	-6.19183	ErfK family protein
													32	Cbei_0038	1.17003	7.36123	-6.1912	hypothetical protein
													33	Cbei_0261	1.55771	7.70986	-6.15215	RND family efflux transporter MFP subunit
													34	Cbei_1389	1.27989	7.33158	-6.05169	sporulation stage V, protein B
													35	Cbei_0568	1.60686	7.6564	-6.04954	SpoVR family protein
													36	Cbei_1304	0.944102	6.97175	-6.02765	hypothetical protein
													37	Cbei_2582	-0.153023	5.82452	-5.97754	hypothetical protein
													38	Cbei_2593	-0.767883	5.16689	-5.93477	hypothetical protein
													39	Cbei_4878	2.45338	8.37664	-5.92327	single-strand binding protein
													40	Cbei_0089	0.226688	6.1467	-5.92002	polysaccharide biosynthesis protein
													41	Cbei_0566	1.75959	7.66589	-5.9063	putative serine protein kinase, PrkA
													42	Cbei_0567	0.482759	6.3639	-5.88115	hypothetical protein
													43	Cbei_0583	1.19604	6.97541	-5.77937	membrane protein
													44	Cbei_0015	1.60109	7.36121	-5.76012	ErfK/YbiS/YcfS/YnhG family protein
													45	Cbei_0423	2.0961	7.82484	-5.72874	peptidase M23B
													46	Cbei_0262	1.97418	7.69764	-5.72346	ABC transporter related
													47	Cbei_0569	1.78755	7.48643	-5.69888	rubrerythrin
													48	Cbei_1692	-0.359107	5.32547	-5.68458	sporulation stage III, protein AA
													49	Cbei_1694	1.82721	7.50048	-5.67327	stage III sporulation AC family protein
													50	Cbei_0265	3.07845	8.7461	-5.66765	hypothetical protein
													51	Cbei_1737	1.14941	6.78971	-5.64031	NAD(P)H dehydrogenase (quinone)
													52	Cbei_2578	1.24555	6.83883	-5.59328	dTDP-glucose 4,6-dehydratase
													53	Cbei_0387	2.93467	8.52417	-5.5895	spore coat protein CotS
													54	Cbei_0488	1.83045	7.40564	-5.57519	hypothetical protein
													55	Cbei_1689	0.68258	6.2458	-5.56322	hypothetical protein
													56	Cbei_1529	3.21598	8.71623	-5.50025	hypothetical protein
													57	Cbei_1282	1.47752	6.8685	-5.39097	di-trans-poly-cis-decaprenylcistransferase
													58	Cbei_2949	1.16931	6.54738	-5.37807	hypothetical protein
													59	Cbei_2654	-0.284761	5.07934	-5.3641	3-oxoacid CoA-transferase, A subunit
													60	Cbei_0501	0.877121	6.23086	-5.35374	peptidase M50
													61	Cbei_1789	0.423396	5.77255	-5.34915	polysaccharide deacetylase
													62	Cbei_2580	0.457677	5.7796	-5.32193	hypothetical protein
													63	Cbei_1696	4.02334	9.34159	-5.31825	sporulation stage III, protein AE
													64	Cbei_2581	1.72119	6.99175	-5.27056	hypothetical protein
													65	Cbei_0570	2.65344	7.92002	-5.26658	hypothetical protein
													66	Cbei_1819	1.77173	6.97864	-5.20691	membrane-spanning protein
													67	Cbei_0266	3.5611	8.71778	-5.15668	hypothetical protein
													68	Cbei_4137	0.771757	5.90756	-5.1358	hypothetical protein
													69	Cbei_4106	0.156675	5.24577	-5.08909	ErfK family protein
													70	Cbei_1220	3.86258	8.91759	-5.05501	hypothetical protein
													71	Cbei_1872	0.789624	5.7803	-4.99068	hypothetical protein
													72	Cbei_2434	0.736122	5.70074	-4.96462	NLP/P60 protein
													73	Cbei_0199	5.49364	10.4065	-4.91283	cell wall hydrolase, SleB
													74	Cbei_0330	1.95456	6.78728	-4.83272	Type II secretory pathway pseudopilin PulG-like protein
													75	Cbei_0420	0.445516	5.24668	-4.80117	hypothetical protein
													76	Cbei_0427	2.15164	6.95133	-4.79969	hypothetical protein
													77	Cbei_1392	0.801703	5.59806	-4.79636	membrane protein
													78	Cbei_4042	0.664372	5.42332	-4.75895	pyruvate flavodoxin/ferredoxin oxidoreductase domain-containing protein
													79	Cbei_2579	0.586359	5.31431	-4.72796	dTDP-4-dehydrorhamnose reductase
													80	Cbei_1878	0.608113	5.33213	-4.72401	hypothetical protein
													81	Cbei_5092	3.5847	8.2715	-4.68679	hypothetical protein
													82	Cbei_0391	3.66254	8.20213	-4.53959	peptidoglycan-binding LysM
													83	Cbei_1818	1.81717	6.32014	-4.50297	permease
													84	Cbei_2592	1.64721	6.12332	-4.4761	hypothetical protein
													85	Cbei_0044	4.8572	9.30264	-4.44545	hypothetical protein
													86	Cbei_0502	1.91195	6.29799	-4.38604	hypothetical protein
													87	Cbei_0635	2.46652	6.78919	-4.32267	5'-nucleotidase domain-containing protein
													88	Cbei_0354	1.58122	5.88496	-4.30373	hypothetical protein
													89	Cbei_3036	0.82891	5.12951	-4.3006	cell wall binding repeat-containing protein
													90	Cbei_2653	2.79231	7.07044	-4.27812	3-oxoacid CoA-transferase, B subunit
													91	Cbei_1514	1.24687	5.51656	-4.26969	hypothetical protein
													92	Cbei_2665	0.863604	5.11018	-4.24658	PTS system lactose/cellobiose family IIC subunit
													93	Cbei_2955	0.856621	5.05823	-4.20161	hypothetical protein
													94	Cbei_1442	1.47371	5.66591	-4.1922	binding-protein-dependent transport systems inner membrane component
													95	Cbei_0260	5.65572	9.83528	-4.17956	EmrB/QacA family drug resistance transporter
													96	Cbei_0051	1.93273	6.06664	-4.1339	nucleoside recognition domain-containing protein
													97	Cbei_4041	1.96589	6.03855	-4.07266	2-oxoglutarate ferredoxin oxidoreductase subunit beta
													98	Cbei_0809	4.06365	8.05794	-3.9943	TspO and MBR like protein
													99	Cbei_4339	3.45338	7.43282	-3.97944	nucleotidyl transferase
													100	Cbei_1440	2.75014	6.71805	-3.96791	extracellular solute-binding protein
													101	Cbei_1577	3.9995	7.91925	-3.91975	hypothetical protein
													102	Cbei_0111	1.63698	5.55291	-3.91593	amidohydrolase-like protein
													103	Cbei_0052	1.2487	5.16211	-3.91341	nucleoside recognition domain-containing protein
													104	Cbei_0571	2.13098	6.0049	-3.87392	hypothetical protein
													105	Cbei_0353	1.64802	5.49132	-3.84331	extracellular solute-binding protein
													106	Cbei_2883	3.76523	7.59537	-3.83014	acyl-CoA dehydrogenase domain-containing protein
													107	Cbei_1441	2.07352	5.8937	-3.82018	binding-protein-dependent transport systems inner membrane component
													108	Cbei_4229	3.17892	6.99531	-3.81639	sporulation protein YunB
													109	Cbei_3039	2.46994	6.27697	-3.80703	fructose-1,6-bisphosphate aldolase
													110	Cbei_1115	3.12539	6.88065	-3.75525	sporulation sigma factor SigK
													111	Cbei_4025	1.47161	5.22039	-3.74878	hypothetical protein
													112	Cbei_1122	3.368	7.11396	-3.74596	sporulation protein YlmC/YmxH
													113	Cbei_2884	3.25858	7.0028	-3.74421	FAD linked oxidase domain-containing protein
													114	Cbei_2344	3.07833	6.76262	-3.68429	hypothetical protein
													115	Cbei_0045	5.2062	8.86555	-3.65935	hypothetical protein
													116	Cbei_0093	4.11347	7.76825	-3.65478	YabP family protein
													117	Cbei_3587	4.70444	8.347	-3.64257	4Fe-4S ferredoxin iron-sulfur binding domain-containing protein
													118	Cbei_1779	2.82786	6.42648	-3.59862	hypothetical protein
													119	Cbei_0426	4.05413	7.64908	-3.59495	hypothetical protein
													120	Cbei_2552	2.04125	5.62865	-3.5874	hypothetical protein
													121	Cbei_2533	1.53054	5.06223	-3.53168	NLP/P60 protein
													122	Cbei_2577	3.06671	6.58094	-3.51423	hypothetical protein
													123	Cbei_2308	3.90664	7.40706	-3.50042	hypothetical protein
													124	Cbei_0088	3.93342	7.4311	-3.49768	AbrB family transcriptional regulator
													125	Cbei_3245	2.67633	6.1007	-3.42436	peptidoglycan binding domain-containing protein
													126	Cbei_1728	2.29704	5.71456	-3.41752	hypothetical protein
													127	Cbei_0311	1.70229	5.09231	-3.39001	electron transfer flavoprotein, alpha subunit-like protein
													128	Cbei_2606	2.23451	5.61185	-3.37734	hypothetical protein
													129	Cbei_1335	4.21239	7.55135	-3.33896	hypothetical protein
													130	Cbei_1211	2.84807	6.16454	-3.31646	aspartate kinase I
													131	Cbei_1120	4.53714	7.81624	-3.2791	sporulation sigma factor SigE
													132	Cbei_1825	4.07679	7.34767	-3.27088	heat shock protein DnaJ domain-containing protein
													133	Cbei_0023	8.03599	11.2432	-3.20722	hemolysin III family channel protein
													134	Cbei_2471	6.03145	9.19578	-3.16433	small acid-soluble spore protein, alpha/beta type
													135	Cbei_3333	3.35435	6.51005	-3.15569	binding-protein-dependent transport systems inner membrane component
													136	Cbei_1877	5.1666	8.28058	-3.11398	sporulation protein YtfJ
													137	Cbei_1871	3.34193	6.44372	-3.10179	hypothetical protein
													138	Cbei_2885	3.3544	6.45276	-3.09837	L-lactate transport
													139	Cbei_4559	3.29119	6.38245	-3.09127	PTS system sorbose subfamily IIB component
													140	Cbei_3250	3.79862	6.88748	-3.08886	small acid-soluble spore protein, alpha/beta type
													141	Cbei_3335	5.13655	8.2218	-3.08525	TetR family transcriptional regulator
													142	Cbei_3991	2.48788	5.54589	-3.05802	hypothetical protein
													143	Cbei_2188	5.99124	9.04231	-3.05107	hypothetical protein
													144	Cbei_1212	2.5897	5.62679	-3.03709	peptidase S14, ClpP
													145	Cbei_0090	2.79801	5.83445	-3.03644	MazG family protein
													146	Cbei_3331	3.79086	6.81656	-3.02571	ABC transporter related
													147	Cbei_1438	2.42616	5.41109	-2.98493	hypothetical protein
													148	Cbei_0094	4.39941	7.35773	-2.95832	spore cortex biosynthesis protein YabQ
													149	Cbei_4900	5.50891	8.42337	-2.91446	hypothetical protein
													150	Cbei_2886	5.36922	8.2823	-2.91307	electron transfer flavoprotein, alpha subunit-like protein
													151	Cbei_3332	3.93227	6.8322	-2.89993	aliphatic sulfonate ABC transporter periplasmic ligand-binding protein
													152	Cbei_2345	2.62278	5.52081	-2.89803	small acid-soluble spore protein, alpha/beta type
													153	Cbei_0097	6.8063	9.69852	-2.89221	sporulation stage II, protein E
													154	Cbei_3959	3.5072	6.39733	-2.89013	XRE family transcriptional regulator
													155	Cbei_4695	4.37605	7.20446	-2.82842	choline/ethanolamine kinase
													156	Cbei_2600	2.86697	5.66485	-2.79788	hypothetical protein
													157	Cbei_4368	2.84825	5.63809	-2.78984	hypothetical protein
													158	Cbei_1121	5.09685	7.87885	-2.78199	sporulation sigma factor SigG
													159	Cbei_4506	2.90459	5.68134	-2.77675	hypothetical protein
													160	Cbei_0258	5.15789	7.90481	-2.74692	N.A.
													161	Cbei_2887	5.97049	8.65504	-2.68456	electron transfer flavoprotein, alpha/beta-subunit-like protein
													162	Cbei_3361	2.7359	5.40256	-2.66666	HAD family hydrolase
													163	Cbei_2472	6.92051	9.58649	-2.66598	N.A.
													164	Cbei_3246	2.4183	5.08103	-2.66273	methyltransferase type 11
													165	Cbei_4151	6.13212	8.79286	-2.66074	hypothetical protein
													166	Cbei_1396	2.66099	5.30807	-2.64708	BAAT/Acyl-CoA thioester hydrolase-like protein
													167	Cbei_3329	3.18385	5.81945	-2.63561	thioredoxin domain-containing protein
													168	Cbei_4243	5.15037	7.78509	-2.63472	ATPase, P-type (transporting), HAD superfamily, subfamily IC
													169	Cbei_0841	2.44522	5.05013	-2.60491	putative stage IV sporulation YqfD
													170	Cbei_3334	4.33179	6.90339	-2.5716	hypothetical protein
													171	Cbei_0312	3.0455	5.58673	-2.54124	FAD linked oxidase domain-containing protein
													172	Cbei_1904	2.94483	5.48202	-2.53718	CarD family transcriptional regulator
													173	Cbei_0099	3.83092	6.36366	-2.53274	hypoxanthine phosphoribosyltransferase
													174	Cbei_3328	3.247	5.77751	-2.5305	FAD-dependent pyridine nucleotide-disulphide oxidoreductase
													175	Cbei_0259	6.63871	9.15509	-2.51638	TetR family transcriptional regulator
													176	Cbei_4854	2.78772	5.29039	-2.50267	stress responsive alpha-beta barrel domain-containing protein
													177	Cbei_1444	2.60808	5.10363	-2.49556	alpha amylase, catalytic region
													178	Cbei_0315	2.53109	5.02457	-2.49348	pyruvate formate-lyase
													179	Cbei_0413	6.87642	9.364	-2.48757	F0F1 ATP synthase subunit C
													180	Cbei_4336	4.88073	7.35049	-2.46976	aminotransferase, class V
													181	Cbei_4877	5.66098	8.12633	-2.46535	hypothetical protein
													182	Cbei_1329	3.04775	5.48865	-2.4409	sporulation protease LonB
													183	Cbei_1558	6.41556	8.85125	-2.43569	hypothetical protein
													184	Cbei_2051	3.32464	5.74984	-2.4252	hypothetical protein
													185	Cbei_0122	3.7235	6.14695	-2.42345	ATP:guanido phosphotransferase
													186	Cbei_3261	2.91269	5.33178	-2.41909	permease
													187	Cbei_4337	4.58146	6.99646	-2.415	thiamine pyrophosphate binding domain-containing protein
													188	Cbei_4560	3.01881	5.42956	-2.41075	PTS system fructose subfamily IIA component
													189	Cbei_2518	8.67801	11.0824	-2.40444	aldehyde dehydrogenase
													190	Cbei_0682	8.22058	10.6228	-2.40226	hypothetical protein
													191	Cbei_1055	4.87153	7.2721	-2.40057	phosphoribosylaminoimidazole-succinocarboxamide synthase
													192	Cbei_1203	5.30445	7.69114	-2.3867	ribosome-binding factor A
													193	Cbei_2858	4.08548	6.46443	-2.37895	hypothetical protein
													194	Cbei_4295	3.07071	5.44883	-2.37812	carbon storage regulator, CsrA
													195	Cbei_1393	3.06015	5.43382	-2.37367	hypothetical protein
													196	Cbei_3034	5.26621	7.6197	-2.35349	response regulator receiver protein
													197	Cbei_2685	4.76107	7.10478	-2.34372	abortive infection protein
													198	Cbei_3686	7.77238	10.0959	-2.32349	hypothetical protein
													199	Cbei_1040	4.07561	6.39171	-2.3161	ABC transporter related
													200	Cbei_4874	4.69001	7.00584	-2.31584	uncharacterized secreted protein
													201	Cbei_4279	3.54899	5.86243	-2.31344	dehydratase
													202	Cbei_4294	2.79722	5.10868	-2.31146	flagellar protein FlaG protein
													203	Cbei_0389	6.77141	9.08148	-2.31007	glutathione peroxidase
													204	Cbei_1290	5.34547	7.63553	-2.29006	hypothetical protein
													205	Cbei_2187	6.414	8.70376	-2.28976	hypothetical protein
													206	Cbei_0655	4.50432	6.76194	-2.25762	Cna B domain-containing protein
													207	Cbei_3681	6.09696	8.33246	-2.2355	hypothetical protein
													208	Cbei_2621	3.93005	6.15975	-2.2297	hypothetical protein
													209	Cbei_1278	8.18321	10.4063	-2.22305	hypothetical protein
													210	Cbei_4257	2.80951	5.02301	-2.2135	putative flagellar formation protein
													211	Cbei_0856	4.00589	6.19702	-2.19113	hypothetical protein
													212	Cbei_1161	5.02675	7.21503	-2.18828	hypothetical protein
													213	Cbei_0061	6.78383	8.96707	-2.18324	hypothetical protein
													214	Cbei_4290	3.11904	5.28144	-2.1624	hypothetical protein
													215	Cbei_4652	2.9768	5.12965	-2.15285	Cof-like hydrolase
													216	Cbei_5081	4.82085	6.96619	-2.14534	50S ribosomal protein L9
													217	Cbei_0343	4.0976	6.23815	-2.14055	triple tyrosine motif-containing protein
													218	Cbei_1580	3.79356	5.93091	-2.13735	UDP-N-acetylmuramoylalanyl-D-glutamate--2, 6-diaminopimelate ligase
													219	Cbei_0060	4.87401	7.00873	-2.13473	hypothetical protein
													220	Cbei_2402	4.45418	6.58527	-2.13109	recombination regulator RecX
													221	Cbei_3463	3.40517	5.51471	-2.10953	methyltransferase type 12
													222	Cbei_1053	3.1329	5.23866	-2.10577	phosphoribosylformylglycinamidine synthase
													223	Cbei_0162	7.87342	9.96447	-2.09105	50S ribosomal protein L24
													224	Cbei_1581	4.05278	6.14057	-2.08779	UDP-N-acetylmuramoylalanyl-D-glutamyl-2, 6-diaminopimelate--D-alanyl-D-alanyl ligase
													225	Cbei_2191	3.15935	5.24458	-2.08523	RpiR family transcriptional regulator
													226	Cbei_1790	7.1203	9.19012	-2.06982	single-stranded DNA-binding protein
													227	Cbei_4118	3.22623	5.29426	-2.06803	aminotransferase, class IV
													228	Cbei_0814	7.90546	9.97338	-2.06791	sporulation sigma factor SigF
													229	Cbei_1341	3.77886	5.84603	-2.06716	XRE family transcriptional regulator
													230	Cbei_4558	4.68299	6.74249	-2.0595	phosphotransferase system PTS, sorbose-specific IIC subunit
													231	Cbei_3688	12.7739	14.8195	-2.04561	hypothetical protein
													232	Cbei_3940	3.03201	5.05436	-2.02235	GCN5-related N-acetyltransferase
													233	Cbei_2566	3.70843	5.73007	-2.02164	hypothetical protein
													234	Cbei_0017	6.72847	8.7403	-2.01183	histidine kinase
													235	Cbei_4281	3.53852	5.54749	-2.00897	acylneuraminate cytidylyltransferase
													236	Cbei_2151	5.09965	7.10527	-2.00562	hypothetical protein
													237	Cbei_0813	5.61159	7.61419	-2.0026	anti-sigma F factor
Notes:	1. Only the genes with the larger log2RPKM value (either in R13 or R24) > 5.00 (corresponding to a RPKM value of 32) were listed;
	2. Only the genes with the absolute value of log2RPKM (R13-R24) > 2.00 (corresponding to 4 times difference in the RPKM value) were listed;
	3. Cbei_1722 and _2181 were also listed here due to their importance for solventogenesis;
	4. The genes labelled with their gene ID numbers in Figure S4 were highlighted in either red color (for R13) or blue color (for R24).
