# Supplementary material for: Effects of supplementary butyrate on butanol production and the metabolic switch in Clostridium beijerinckii NCIMB 8052: genome-wide transcriptional analysis with RNA-Seq
Source: Biotechnol Biofuels. 2013 Sep 27;6:138. doi: 10.1186/1754-6834-6-138 (PMC3849199; doi:10.1186/1754-6834-6-138)
Supplement: Additional file 4: Table S2 — The expression of the putative alcohol dehydrogenase genes in C. beijerinckii 8052. [file 1754-6834-6-138-S4.xls]

## Sheet: excel
Table S5.2 The expression of the putative alcohol dehydrogenase genes in C. beijerinckii 8052.
Number	ID	Product description	log2RPKM (R11)	log2RPKM (R12)	log2RPKM (R13)	log2RPKM (R14)	log2RPKM (R15)	log2RPKM (R16)	log2RPKM (R17)	log2RPKM (R18)		log2RPKM (R21)	log2RPKM (R22)	log2RPKM (R23)	log2RPKM (R24)	log2RPKM (R25)	log2RPKM (R26)	log2RPKM (R27)	log2RPKM (R28)
1	Cbei_0223	alcohol dehydrogenase	-0.672202	-1.28622	-1.44831	0.114255	-0.141296	0.737517	2.46098	0.968612		-0.275001	-1.07875	-0.736575	0.149779	0.75485	1.7909	1.4893	1.141
2	Cbei_0305	bifunctional acetaldehyde-CoA/alcohol dehydrogenase	1.32297	1.13468	0.394132	2.77062	4.23825	2.4926	2.44299	2.39098		0.214154	0.552738	-0.481283	0.15172	2.60992	3.1905	2.74836	1.69478
3	Cbei_0528	alcohol dehydrogenase	0.34057	0.246357	-0.738138	4.61998	5.15357	2.50531	2.22851	3.10046		-0.433907	-0.692994	-0.3606	1.9522	4.7269	4.95068	4.28866	3.71288
4	Cbei_0544	alcohol dehydrogenase	-1.59932	-1.9193	-3.63902	-3.07208	-2.49494	-1.95791	0.551159	-1.21346		-4.14108	-1.53538	-3.65518	-3.31502	-0.87613	-0.123675	-0.625468	-1.6416
5	Cbei_0685	alcohol dehydrogenase	10.5596	7.99957	8.56912	8.46898	6.92624	5.41145	6.90206	7.20649		7.74128	7.3749	8.81617	9.56571	8.57276	7.99471	7.09409	7.5367
6	Cbei_0869	short-chain dehydrogenase/reductase SDR	4.93398	3.95262	3.97476	4.26349	9.27213	9.36279	9.77368	8.45021		3.59939	3.37641	3.34335	4.06367	7.78247	10.1261	8.65255	7.51172
7	Cbei_1464	alcohol dehydrogenase	2.91125	1.57485	1.3505	3.03292	3.2034	2.16911	4.46189	4.6926		1.38067	0.744323	1.60144	1.51638	2.91234	3.46159	3.05905	3.21135
8	Cbei_1722	iron-containing alcohol dehydrogenase	11.2025	10.9671	11.1406	11.4905	8.72316	7.31452	8.21538	9.61789		9.05671	9.80458	10.8077	11.2367	10.58	9.66206	9.12957	9.17413
9	Cbei_1932	iron-containing alcohol dehydrogenase	5.38949	4.63652	4.7107	5.81334	4.72542	3.44491	4.36093	4.79675		4.19957	3.62623	4.4036	5.12832	5.44439	5.19582	4.96711	4.79405
10	Cbei_1937	iron-containing alcohol dehydrogenase	1.00153	-0.375875	0.11151	1.67313	1.51388	-0.300161	0.70848	0.292017		-0.0944539	-0.214838	-0.175998	0.770319	1.66891	1.79048	1.37943	0.768013
11	Cbei_2181	iron-containing alcohol dehydrogenase	9.4548	8.43247	9.69473	8.96186	6.8777	5.4196	7.45182	7.69911		5.00789	5.31728	7.42049	8.50948	8.22147	7.6483	6.71204	7.09881
12	Cbei_2194	iron-containing alcohol dehydrogenase	-1.68464	N.D.*	-3.70575	-2.06134	-2.81304	-1.68144	0.155324	-0.984815		-1.14085	-2.2211	-4.15701	-2.72181	-1.295	-0.385233	0.0171841	-0.969735
13	Cbei_2243	alcohol dehydrogenase	4.40461	5.15902	5.41584	4.45956	5.20902	5.88909	3.04988	4.28099		5.28555	5.93454	5.81576	2.88491	3.46495	3.58403	3.87206	4.01359
14	Cbei_2421	iron-containing alcohol dehydrogenase	8.72677	8.74653	8.94076	9.87304	8.53871	7.66953	6.09349	7.4957		7.14182	7.45303	8.09353	8.80154	8.90582	8.1053	7.66205	7.19775
15	Cbei_3864	alcohol dehydrogenase	4.54657	4.55294	4.07447	4.83862	4.21509	2.40448	2.30075	2.95556		2.84472	2.6293	3.66018	3.81952	4.2319	3.91177	3.32564	3.01258
16	Cbei_3890	alcohol dehydrogenase	7.13866	5.91988	4.85431	5.0651	4.665	4.00403	6.62523	6.63534		3.52339	3.87548	4.91125	5.14586	4.20788	4.16586	4.34077	5.13691
17	Cbei_4053	iron-containing alcohol dehydrogenase	0.238602	0.594681	0.0451939	0.881699	1.24253	0.852443	0.569111	1.29785		-0.465701	-1.18225	-2.54712	0.164394	0.677975	1.20068	1.38226	1.85314
18	Cbei_4354	iron-containing alcohol dehydrogenase	3.93074	2.57868	3.2945	3.46192	2.71201	1.02121	3.39074	3.51675		3.84751	3.89522	3.31115	3.12478	3.48511	3.06741	2.59993	2.16876
19	Cbei_4552	iron-containing alcohol dehydrogenase	2.10836	1.57072	-0.253755	1.97035	0.976923	0.0771025	2.38555	4.3654		0.596556	0.626466	0.491385	2.01822	3.17948	3.42041	2.68504	3.43252
20	Cbei_4933	iron-containing alcohol dehydrogenase	-0.0477426	0.10901	0.0855909	-0.476166	0.106175	0.318702	1.55953	1.50935		-0.735459	-0.430875	-0.942059	-0.0653094	1.23223	1.44585	1.12374	1.03792
Notes: N.D.: not detectable

## Sheet: doc
Table S2 The expression of the putative alcohol dehydrogenase genes in C. beijerinckii 8052
Number	ID	Product description	log2RPKM (R11)	log2RPKM (R12)	log2RPKM (R13)	log2RPKM (R14)	log2RPKM (R15)	log2RPKM (R16)	log2RPKM (R17)	log2RPKM (R18)
1	Cbei_0223	alcohol dehydrogenase	-0.672202	-1.28622	-1.44831	0.114255	-0.141296	0.737517	2.46098	0.968612
2	Cbei_0305	bifunctional acetaldehyde-CoA/alcohol dehydrogenase	1.32297	1.13468	0.394132	2.77062	4.23825	2.4926	2.44299	2.39098
3	Cbei_0528	alcohol dehydrogenase	0.34057	0.246357	-0.738138	4.61998	5.15357	2.50531	2.22851	3.10046
4	Cbei_0544	alcohol dehydrogenase	-1.59932	-1.9193	-3.63902	-3.07208	-2.49494	-1.95791	0.551159	-1.21346
5	Cbei_0685	alcohol dehydrogenase	10.5596	7.99957	8.56912	8.46898	6.92624	5.41145	6.90206	7.20649
6	Cbei_0869	short-chain dehydrogenase/reductase SDR	4.93398	3.95262	3.97476	4.26349	9.27213	9.36279	9.77368	8.45021
7	Cbei_1464	alcohol dehydrogenase	2.91125	1.57485	1.3505	3.03292	3.2034	2.16911	4.46189	4.6926
8	Cbei_1722	iron-containing alcohol dehydrogenase	11.2025	10.9671	11.1406	11.4905	8.72316	7.31452	8.21538	9.61789
9	Cbei_1932	iron-containing alcohol dehydrogenase	5.38949	4.63652	4.7107	5.81334	4.72542	3.44491	4.36093	4.79675
10	Cbei_1937	iron-containing alcohol dehydrogenase	1.00153	-0.375875	0.11151	1.67313	1.51388	-0.300161	0.70848	0.292017
11	Cbei_2181	iron-containing alcohol dehydrogenase	9.4548	8.43247	9.69473	8.96186	6.8777	5.4196	7.45182	7.69911
12	Cbei_2194	iron-containing alcohol dehydrogenase	-1.68464	N.D.*	-3.70575	-2.06134	-2.81304	-1.68144	0.155324	-0.984815
13	Cbei_2243	alcohol dehydrogenase	4.40461	5.15902	5.41584	4.45956	5.20902	5.88909	3.04988	4.28099
14	Cbei_2421	iron-containing alcohol dehydrogenase	8.72677	8.74653	8.94076	9.87304	8.53871	7.66953	6.09349	7.4957
15	Cbei_3864	alcohol dehydrogenase	4.54657	4.55294	4.07447	4.83862	4.21509	2.40448	2.30075	2.95556
16	Cbei_3890	alcohol dehydrogenase	7.13866	5.91988	4.85431	5.0651	4.665	4.00403	6.62523	6.63534
17	Cbei_4053	iron-containing alcohol dehydrogenase	0.238602	0.594681	0.0451939	0.881699	1.24253	0.852443	0.569111	1.29785
18	Cbei_4354	iron-containing alcohol dehydrogenase	3.93074	2.57868	3.2945	3.46192	2.71201	1.02121	3.39074	3.51675
19	Cbei_4552	iron-containing alcohol dehydrogenase	2.10836	1.57072	-0.253755	1.97035	0.976923	0.0771025	2.38555	4.3654
20	Cbei_4933	iron-containing alcohol dehydrogenase	-0.0477426	0.10901	0.0855909	-0.476166	0.106175	0.318702	1.55953	1.50935
Number	ID	Product description	log2RPKM (R21)	log2RPKM (R22)	log2RPKM (R23)	log2RPKM (R24)	log2RPKM (R25)	log2RPKM (R26)	log2RPKM (R27)	log2RPKM (R28)
1	Cbei_0223	alcohol dehydrogenase	-0.275001	-1.07875	-0.736575	0.149779	0.75485	1.7909	1.4893	1.141
2	Cbei_0305	bifunctional acetaldehyde-CoA/alcohol dehydrogenase	0.214154	0.552738	-0.481283	0.15172	2.60992	3.1905	2.74836	1.69478
3	Cbei_0528	alcohol dehydrogenase	-0.433907	-0.692994	-0.3606	1.9522	4.7269	4.95068	4.28866	3.71288
4	Cbei_0544	alcohol dehydrogenase	-4.14108	-1.53538	-3.65518	-3.31502	-0.87613	-0.123675	-0.625468	-1.6416
5	Cbei_0685	alcohol dehydrogenase	7.74128	7.3749	8.81617	9.56571	8.57276	7.99471	7.09409	7.5367
6	Cbei_0869	short-chain dehydrogenase/reductase SDR	3.59939	3.37641	3.34335	4.06367	7.78247	10.1261	8.65255	7.51172
7	Cbei_1464	alcohol dehydrogenase	1.38067	0.744323	1.60144	1.51638	2.91234	3.46159	3.05905	3.21135
8	Cbei_1722	iron-containing alcohol dehydrogenase	9.05671	9.80458	10.8077	11.2367	10.58	9.66206	9.12957	9.17413
9	Cbei_1932	iron-containing alcohol dehydrogenase	4.19957	3.62623	4.4036	5.12832	5.44439	5.19582	4.96711	4.79405
10	Cbei_1937	iron-containing alcohol dehydrogenase	-0.0944539	-0.214838	-0.175998	0.770319	1.66891	1.79048	1.37943	0.768013
11	Cbei_2181	iron-containing alcohol dehydrogenase	5.00789	5.31728	7.42049	8.50948	8.22147	7.6483	6.71204	7.09881
12	Cbei_2194	iron-containing alcohol dehydrogenase	-1.14085	-2.2211	-4.15701	-2.72181	-1.295	-0.385233	0.0171841	-0.969735
13	Cbei_2243	alcohol dehydrogenase	5.28555	5.93454	5.81576	2.88491	3.46495	3.58403	3.87206	4.01359
14	Cbei_2421	iron-containing alcohol dehydrogenase	7.14182	7.45303	8.09353	8.80154	8.90582	8.1053	7.66205	7.19775
15	Cbei_3864	alcohol dehydrogenase	2.84472	2.6293	3.66018	3.81952	4.2319	3.91177	3.32564	3.01258
16	Cbei_3890	alcohol dehydrogenase	3.52339	3.87548	4.91125	5.14586	4.20788	4.16586	4.34077	5.13691
17	Cbei_4053	iron-containing alcohol dehydrogenase	-0.465701	-1.18225	-2.54712	0.164394	0.677975	1.20068	1.38226	1.85314
18	Cbei_4354	iron-containing alcohol dehydrogenase	3.84751	3.89522	3.31115	3.12478	3.48511	3.06741	2.59993	2.16876
19	Cbei_4552	iron-containing alcohol dehydrogenase	0.596556	0.626466	0.491385	2.01822	3.17948	3.42041	2.68504	3.43252
20	Cbei_4933	iron-containing alcohol dehydrogenase	-0.735459	-0.430875	-0.942059	-0.0653094	1.23223	1.44585	1.12374	1.03792
Notes: N.D.: not detectable
